# Supplementary material for: Reactive oxygen species and nitric oxide signaling in bystander cells
Source: PLoS One. 2018 Apr 5;13(4):e0195371. doi: 10.1371/journal.pone.0195371 (PMC5886541; doi:10.1371/journal.pone.0195371)
Supplement: S1 File — It contains the data sets of Fig 1A–1C as S1A-C. (XLSX) [file pone.0195371.s001.xlsx]

## Sheet: S1A
S1A File
Time	0.5 Gy ICCM										AVG	SD	SEM		0 Gy ICCM									AVG	SD	SEM
0.01	9332.21	11096.2	11056.6	12988.9	11609.6	12554.1	10197.6	11262.2	8183	8123	10640.3	1672.26	557.422		1900.83	1931.94	1734.98	1959.8	2106.08	1900.83	1931.94	1734.98	1937.4	1904.31	113.898	37.9659
0,5	11694.7	14089	12885.6	14542.8	14223.8	14437.7	12395.2	13467	10432	9193	12736.1	1820.34	606.779		113.898	1893.89	1786.98	1987.23	2019.23	1984.45	1949.23	1923.78	1940.28	1733.22	549.358	183.119
1	11454.7	14389	12485.6	14942.8	14298.8	14937.7	12695.2	13467	10332	9133	12813.6	2012.47	636.4		1850.89	2087.13	1871.48	2108.61	2256.82	1928.94	2024.97	1826.58	2059.06	2001.61	142.876	47.6252
1,5	3748.17	3474.36	3991.42	3668.33	3472.1	3815.26	3746.41	3702.29	3502	3310	3643.03	201.494	67.1646		1597.23	1491.49	1962.69	2107.57	2310.09	1867.05	2017.94	1744.45	1952.93	1894.6	253.838	84.6127
2	4770	4662.51	5221.28	4411.82	4317.13	5285.03	4513.9	4740.24	4547	4088	4655.69	374.834	124.945		1645.78	1430.89	1986.83	2035.65	2211.89	1766.74	1945.19	1652.67	1874.49	1838.9	238.73	79.5766
2,5	4764.03	4517.62	5416.93	4289.4	4175.43	5337.29	4724.12	4746.4	4534	4260	4676.52	424.216	141.405		1504.91	1303.18	1832.48	1405.97	1543.7	1931.86	1556.37	1934	1790.36	1644.76	232.864	77.6214
3	4829.73	4353.8	5461.75	4312.48	4013.33	5337.33	4818.72	4732.45	4478	4332	4666.96	463.533	154.511		1333.45	1175.28	1588.65	1815.75	1992.11	1555.6	1732.98	1440.6	1629.49	1584.88	248.932	82.9774
3,5	4817.75	4282.52	5207.2	4172.05	3942.47	5199.95	4618.59	4605.79	4559	4283	4568.83	419.677	139.892		1072.1	1071.16	1238.23	1889.58	2090.97	1593.87	1801.68	1450.41	1652.79	1540.09	361.889	120.63
4	4708.84	4132.83	5021.01	4114.93	3862.55	5001.23	4564.34	4486.53	4466	4234	4459.23	382.294	127.431		945.62	893.32	971.23	1797.15	2004.32	1522.89	1733.86	1358.64	1583.08	1423.35	407.254	135.751
4.5	4825.88	4209.52	5109.61	4197.22	3963	5030.64	4655.41	4570.18	4601	4317	4547.95	376.18	125.393		941.54	894.97	976.17	1846.59	2069.78	1562.1	1785.66	1358.56	1607.96	1449.26	431.72	143.907
5	4729.58	4097.38	5042.57	4131.27	3868.05	4877.15	4572.55	4474.08	4489	4241	4452.26	370.751	123.584		947.5	898.03	988.12	1850.04	2061.25	1563.83	1791.77	1349.44	1595.09	1449.45	427.945	142.648
5.5	4754.98	4070.35	5101.83	4183.43	3902.93	4843.21	4594.79	4493.07	4473	4266	4468.36	371.307	123.769		940.29	905.97	980.42	1905.46	2133.39	1603.81	1834.67	1365.89	1623.12	1477	454.54	151.513
6	4779.37	4066.53	5086.97	4233.09	4002.17	4819.35	4574.8	4508.9	4466	4252	4478.92	348.876	116.292		940.11	908.21	981.56	1906.87	2105.41	1604.61	1828.46	1370.32	1606.12	1472.41	447.855	149.285
6.5	4998.91	4229.12	5335.31	4493.88	4231.31	4977.4	4782.71	4721.23	4636	4439	4684.49	354.48	118.16		961.22	912.89	1006.67	1909.26	2101.72	1604.63	1832.35	1392.26	1605.86	1480.76	440.001	146.667
7	4862.37	4119.56	5226.03	4425.03	4166.76	4812.34	4620.2	4604.61	4499	4296	4563.19	340.664	113.555		1014.57	969.52	1057.32	1884.65	2068.19	1581.83	1805.53	1390.3	1595.24	1485.24	403.578	134.526
7.5	4884.09	4138.87	5307.97	4506.49	4231.17	4814.84	4644.11	4646.79	4464	4193	4583.13	360.7	120.233		985.21	935.73	1025.04	1903.45	2099.55	1596.35	1817.28	1396.68	1601.88	1484.57	427.214	142.405
8	4836.39	4120.71	5261.94	4443.93	4239.2	4751.81	4539.62	4599.09	4476	4217	4548.57	340.033	113.344		1033.01	991.64	1067.33	1909.15	2093.91	1602.12	1817.76	1416.48	1621.58	1505.89	405.692	135.231
8.5	4867.84	4137.5	5332.27	4507.3	4288.57	4749.53	4558.1	4634.44	4523	4275	4587.36	343.625	114.542		1055.21	987.11	1092.48	1914.78	2116.25	1612.72	1815.93	1411.31	1609.89	1512.85	404.621	134.874
9	4939.75	4188.49	5436.98	4601.76	4365.55	4788.28	4608.91	4704.25	4725	4476	4683.5	341.232	113.744		1068.42	1017.06	1100.85	1923.96	2128.4	1618.79	1819.01	1419.07	1620.25	1523.98	400.805	133.602
9.5	5154.73	4338.2	5722.55	4865.68	4571.61	4952.17	4808.22	4916.17	4540	4257	4812.63	427.426	142.475		1069.41	1024	1098.82	1920.46	2109.73	1609.82	1809.86	1428.35	1628.96	1522.16	394.795	131.598
10	4959.16	4201.8	5473.42	4638.33	4419.72	4768.43	4574.09	4719.28	4510	4220	4648.42	373.677	124.559		1091.36	1037.8	1120.41	1926.63	2117.8	1618.05	1810.71	1434.81	1639.86	1533.05	389.367	129.789
10.5	4928.09	4179.27	5442.62	4618.99	4411.23	4722.1	4527.18	4689.93	4508	4212	4623.94	367.005	122.335		1091.64	1042.24	1120.41	1930.07	2126.63	1622.6	1807.8	1432.36	1641.76	1535.06	390.736	130.245
11	4934.38	4185.17	5439.61	4623.19	4425.81	4718.66	4514.12	4691.56	4751	4492	4677.55	337.29	112.43		1111.83	1061.74	1138.81	1920.01	2111.5	1615.6	1792.59	1434.68	1644.05	1536.76	376.725	125.575
11.5	5224.92	4381.72	5812.68	4960.88	4667.03	4939.19	4776.75	4966.17	4608	4357	4869.43	429.085	143.028		1106.13	1056.23	1132.75	1952.94	2154.18	1647.54	1822.12	1455.01	1667.1	1554.89	395.032	131.677
12	5071.45	4257.89	5654.47	4823.66	4542.62	4802.04	4645.43	4828.22	4572	4304	4750.18	403.094	134.365		1116.53	1075.83	1140.01	1963.2	2168.83	1656.59	1823.96	1460.42	1676.6	1564.66	394.183	131.394
12.5	5042.36	4238.86	5574.99	4762.54	4518.62	4769.02	4565.87	4781.75	4676	4375	4730.5	373.96	124.653		1118.63	1065.12	1144.77	1948.39	2147.97	1644.59	1809.92	1463.1	1679.2	1557.97	387.599	129.2
13	5141.57	4354.22	5649.27	4838.17	4637.54	4874.7	4640.91	4876.63	4589	4313	4791.5	391.894	130.631		1123.59	1082.52	1145.86	1970.23	2182.25	1666.25	1823.68	1478.46	1698.23	1574.56	395.301	131.767
13.5	5072.22	4264.12	5585.94	4787.17	4561.69	4778.9	4571.08	4803.02	4568	4287	4727.91	387.845	129.282		1132.29	1091.78	1155.36	2000.93	2228.77	1691.72	1849.65	1497.14	1717.61	1596.14	407.102	135.701
14	5038.77	4249.39	5546.36	4758.23	4548.7	4755.99	4548.83	4778.04	4565	4294	4708.33	376.367	125.456		1154.64	1103.36	1178.85	1995.15	2208.87	1687.87	1843.59	1511.99	1729.39	1601.52	393.82	131.273
14.5	5046.08	4250.55	5552.32	4768.58	4556.8	4748.96	4544.22	4781.07	4599	4348	4719.56	370.728	123.576		1146.4	1097.14	1171.15	1979.9	2199.22	1676.41	1827.65	1497.8	1718.61	1590.48	391.676	130.559
15	5098.7	4268.63	5626.53	4843.09	4589.79	4766.72	4590.92	4826.34	4813	4562	4798.57	365.617	121.872		1148.39	1109.33	1170.33	2004.8	2211.11	1688.23	1841.2	1520.54	1739.52	1603.72	396.589	132.196
15.5	5335.39	4446.14	5894.54	5105.43	4790.15	4957.56	4805.18	5047.77	4786	4526	4969.42	418.696	139.565		1180.54	1105.51	1209.83	2008.64	2220.26	1695.22	1843.9	1525.99	1743.13	1614.78	390.026	130.009
16	5306.25	4434.72	5833.04	5055.08	4782.48	4931.72	4762.63	5015.13	4635	4384	4914.01	429.159	143.053		1168.9	1120.07	1191.81	2029.04	2244.93	1714.09	1862.04	1539.55	1763.26	1625.97	401.362	133.787
16.5	5144.1	4299.18	5657.98	4900.37	4635.24	4784.62	4624.84	4863.76	4821	4569	4830.01	368.534	122.845		1178.73	1122.76	1203.98	2043.95	2280.63	1731.16	1878.54	1538.64	1765.94	1638.26	408.553	136.184
17	5351.04	4463.22	5881.65	5115.57	4816.79	4959.46	4800.89	5055.52	4610	4347	4940.11	450.013	150.004		1190.87	1132.25	1216.5	2047.98	2275.34	1735.89	1883.11	1563.47	1789.81	1648.36	403.88	134.627
17.5	5116.47	4294.3	5587.99	4857.75	4633.83	4765.59	4574.62	4832.94	4645	4392	4770.05	371.535	123.845		1193.62	1129.24	1218.71	2049.37	2280.71	1747.88	1891.22	1580.03	1800.97	1654.64	405.9	135.3
18	5158.77	4317.38	5643.72	4916.7	4659.31	4791.24	4630.95	4874.01	4767	4490	4824.91	369.99	123.33		1192.58	1150.71	1213.96	1984.63	2229.05	1693.69	1833.92	1516.73	1732.45	1616.41	378.496	126.165
18.5	5275.52	4445.24	5731.48	5002.6	4788.19	4920.68	4726.47	4984.31	4624	4364	4886.25	402.967	134.322		1197.65	1151.15	1218.96	2024.39	2249.64	1724.64	1869.46	1564.08	1784.22	1642.69	390.137	130.046
19	5134.75	4311.3	5578.7	4873.31	4652.72	4778.32	4587.09	4845.17	4652	4411	4782.44	365.499	121.833		1208.69	1159.99	1230.39	2074.13	2326.96	1767.29	1913.12	1587.22	1810.15	1675.33	411.689	137.23
19.5	5173.41	4327.19	5632.2	4933.46	4680.91	4790.8	4638.28	4882.32	4692	4473	4822.36	370.307	123.436		1215.78	1159.64	1238.18	2057.11	2298.21	1749.76	1898.65	1578.4	1801.31	1666.34	400.298	133.433
20	5232.3	4341.19	5711.9	5028.58	4710.64	4814.19	4685.94	4932.11	4680	4457	4859.38	396.741	132.247		1208.63	1168.52	1228.04	2098.9	2344.61	1783.63	1936.17	1615.94	1838.11	1691.39	419.754	139.918
20.5	5221.66	4342.99	5675.6	4999.57	4703.4	4804.88	4654.34	4914.63	4646	4407	4837.01	394.594	131.531		1235.58	1168.67	1259.97	2105.22	2362.51	1789.81	1938.86	1672.88	1837.46	1707.88	415.171	138.39
21	5175.17	4324.43	5598.76	4934.57	4679.03	4780.69	4603.41	4870.87	4690	4471	4812.79	365.213	121.738		1233.93	1185.88	1254.36	2118.9	2358.03	1799.28	1954.68	1703.49	1863.15	1719.08	416.337	138.779
21.5	5236.09	4353.2	5669.96	5009.01	4714.8	4810.59	4656.85	4921.5	4754	4555	4868.1	372.486	124.162		1236.02	1179.74	1258.32	2140.35	2393.06	1819.43	1971.34	1714.29	1873.78	1731.81	427.851	142.617
22	5315.67	4372.95	5802.69	5155.1	4754.49	4855.78	4736.3	4999	4735	4533	4926	414.376	138.125		1243.92	1196.53	1265.09	2156.68	2407.23	1834.32	1988.46	1736.43	1894.14	1746.98	430.084	143.361
22.5	5292.19	4365.38	5741.08	5103.39	4744.18	4836.52	4698.93	4968.81	4774	4575	4909.95	391.918	130.639		1234.4	1189.17	1255.45	2144.1	2388.83	1825.82	1977.5	1721.11	1888.2	1736.06	427.794	142.598
23	5330.33	4387.67	5803.06	5174.67	4769.33	4866.21	4745.85	5011.02	4955	4750	4979.31	388.093	129.364		1241.35	1199.19	1260.56	2179.99	2432.18	1854.33	2006.85	1749.53	1911.8	1759.53	440.759	146.92
23,5	5519.48	4542.04	6001.36	5370.47	4938.47	5036.22	4918	5189.43	4724	4514	5075.35	462.225	154.075		1267.15	1217.55	1286.04	2197.45	2435.45	1868.02	2024.47	1765.88	1936.84	1777.65	435.819	145.273
24	5270.56	4382.1	5674.22	5052.91	4755.74	4834.64	4673.92	4949.16	4673.92	4944.93	4921.21	358.326	119.442		1267.99	1223.86	1286.7	2207.99	2460.66	1878.28	2032.08	1768.7	1944.41	1785.63	441.778	147.259
	0.01	0,5	1	1,5	2	2,5	3	3,5	4	4.5	5	5.5	6	6.5	7	7.5	8	8.5	9	9.5	10	10.5	11	11.5	12	12.5	13	13.5	14	14.5	15	15.5	16	16.5	17	17.5	18	18.5	19	19.5	20	20.5	21	21.5	22	22.5	23	23,5	24
0 Gy ICCM	1904.31	2023	2034.16	2000.01	1914.44	1693	1694.42	1746.55	1666.66	1705.11	1701.9	1744.39	1736.97	1741.01	1720.96	1735.86	1743.5	1746.81	1754.91	1751.2	1757.98	1760.2	1753.07	1783.15	1791.6	1782.19	1803.18	1830.97	1829.48	1816.6	1834.23	1839.52	1858.82	1873.14	1882.6	1891.7	1831.75	1869.4	1913.14	1897.24	1936.23	1951.12	1966.25	1985.38	2002.88	1990.93	2022.45	2038.02	2048.69
0.5 Gy ICCM	10640.3	12736.1	12813.6	3643.03	4655.69	4676.52	4666.96	4568.83	4459.23	4547.95	4452.26	4468.36	4478.92	4684.49	4563.19	4583.13	4548.57	4587.36	4683.5	4812.63	4648.42	4623.94	4677.55	4869.43	4750.18	4730.5	4791.5	4727.91	4708.33	4719.56	4798.57	4969.42	4914.01	4830.01	4940.11	4770.05	4824.91	4886.25	4782.44	4822.36	4859.38	4837.01	4812.79	4868.1	4926	4909.95	4979.31	5075.35	4921.21
SEM
0 Gy	37.9659	87.3461	49.4381	65.5313	66.0048	74.2302	65.4453	76.2923	75.7319	82.9292	83.5137	89.8327	87.1853	85.0169	81.5154	84.254	81.3137	84.1645	84.5422	81.622	81.4678	82.4397	80.2854	82.6699	83.5237	80.7665	82.6273	85.7857	81.9829	82.2024	81.6318	81.9211	83.0098	86.7684	83.4763	81.9543	82.9167	80.2822	86.3157	84.1888	85.4707	82.9318	79.5094	82.1786	81.4581	80.6341	82.7223	81.2061	83.4905
0.5 Gy	557.422	959.398	636.4	67.1646	124.945	141.405	154.511	139.892	127.431	125.393	123.584	123.769	116.292	118.16	113.555	120.233	113.344	114.542	113.744	142.475	124.559	122.335	112.43	143.028	134.365	124.653	130.631	129.282	125.456	123.576	121.872	139.565	143.053	122.845	150.004	123.845	123.33	134.322	121.833	123.436	132.247	131.531	121.738	124.162	138.125	130.639	129.364	154.075	119.442

## Sheet: S1B
S1B File
	0.5 Gy ICCM+PD98059													0 Gy ICCM PD98059
Time										AVG	SD	SEM											AVG	SD	SEM
0.01	1878.92	1704.29	1660.79	1809.14	1597.39	1599.11	1383.42	1427.12	1433.51	1610.41	173.08	57.6933		1881.83	1902.94	1669.98	1936.8	2092.08	1878.83	1941.94	1724.98	1885.4	1879.42	122.85	40.9501	0.01
0,5	2132.42	2027.5	1933.33	2073.62	1917.12	1889.44	1732.44	1778.02	1700.47	1909.37	151.621	50.5404		1831.89	2058.13	1806.48	2085.61	2242.82	1906.94	2034.97	1816.58	2007.06	1976.72	147.512	49.1707	0,5
1	2132.88	2034.84	1925.5	2087.65	1914.06	1904.83	1759	1809.05	1729.83	1921.96	141.981	47.3271		1578.23	1462.49	1897.69	2084.57	2296.09	1845.05	2027.94	1734.45	1900.93	1869.72	256.04	85.3466	1
1,5	2060.7	1956.22	1854.7	2025.51	1807.18	1822.14	1680.7	1720.86	1654.23	1842.47	146.743	48.9143		1626.78	1401.89	1921.83	2012.65	2197.89	1744.74	1955.19	1642.67	1822.49	1814.01	239.14	79.7134	1,5
2	2033.98	1955.06	1834.78	2040.14	1745.9	1803.19	1701.22	1712.1	1657.32	1831.52	145.561	48.5202		1485.91	1274.18	1767.48	1382.97	1529.7	1909.86	1566.37	1924	1738.36	1619.87	228.303	76.1011	2
2,5	2036.89	1955.68	1805.55	2031.9	1633.26	1845.32	1701.41	1719.36	1671.69	1822.34	155.005	51.6683		1314.45	1146.28	1523.65	1792.75	1978.11	1533.6	1742.98	1430.6	1577.49	1559.99	253.229	84.4095	2,5
3	2035.84	1942.07	1796.07	2016.35	1526.03	1846.5	1705.47	1727.3	1682.71	1808.7	168.503	56.1676		1053.1	1042.16	1173.23	1866.58	2076.97	1571.87	1811.68	1440.41	1600.79	1515.2	370.36	123.453	3
3,5	2191.48	2100.98	1928.56	2171.83	1758.16	1953.63	1866.49	1898.67	1835.78	1967.29	153.116	51.0388		926.62	864.32	906.23	1774.15	1990.32	1500.89	1743.86	1348.64	1531.08	1398.46	417.063	139.021	3,5
4	2082.42	2000.15	1851.07	2075.61	1626.94	1822.85	1766.9	1786.76	1743.25	1861.77	157.723	52.5742		922.54	865.97	911.17	1823.59	2055.78	1540.1	1795.66	1348.56	1555.96	1424.37	441.501	147.167	4
4.5	2082.42	2000.15	1851.07	2075.61	1626.94	1822.85	1766.9	1786.76	1743.25	1861.77	157.723	52.5742		928.5	869.03	923.12	1827.04	2047.25	1541.83	1801.77	1339.44	1543.09	1424.56	437.778	145.926	4.5
5	2089.27	2013.06	1727.7	2075.26	1570.07	1632.29	1802.43	1822.03	1920.05	1850.24	188.165	62.7216		921.29	876.97	915.42	1882.46	2119.39	1581.81	1844.67	1355.89	1571.12	1452.11	464.409	154.803	5
5.5	2230.29	2160.63	1779.14	2216.03	1763.03	1816.57	1915.86	1966.72	2163.86	2001.35	193.36	64.4534		921.11	879.21	916.56	1883.87	2091.41	1582.61	1838.46	1360.32	1554.12	1447.52	457.855	152.618	5.5
6	2108.37	2034.43	1647.12	2095.25	1637.8	1616.84	1588.68	1855.54	2134.67	1857.63	237.25	79.0834		942.22	883.89	941.67	1886.26	2087.72	1582.63	1842.35	1382.26	1553.86	1455.87	450.045	150.015	6
6.5	2113.84	2044.64	1642.19	2101.44	1639.05	1604.43	1657.18	1866	2177.57	1871.82	239.573	79.8577		995.57	940.52	992.32	1861.65	2054.19	1559.83	1815.53	1380.3	1543.24	1460.35	413.569	137.856	6.5
7	2122.87	2051.71	1647.56	2107.71	1653.75	1617.72	1647.88	1888.24	2205.78	1882.58	243.503	81.1677		966.21	906.73	960.04	1880.45	2085.55	1574.35	1827.28	1386.68	1549.88	1459.69	437.237	145.746	7
7.5	2241.79	2178.79	1751.04	2229.94	1780.87	1744.56	1794.09	2030.43	2313.38	2007.21	239.691	79.8969		1014.01	962.64	1002.33	1886.15	2079.91	1580.12	1827.76	1406.48	1569.58	1481	415.663	138.554	7.5
8	2133.21	2063.49	1640.39	2125.37	1671.08	1633.95	1698.26	1924.64	2211.42	1900.2	239.995	79.9983		1036.21	958.11	1027.48	1891.78	2102.25	1590.72	1825.93	1401.31	1557.89	1487.96	414.498	138.166	8
8.5	2146.05	1972.06	1636.23	2148.28	1665.86	1623.39	1686.35	1930.51	2250.69	1895.49	249.415	83.1384		1049.42	988.06	1035.85	1900.96	2114.4	1596.79	1829.01	1409.07	1568.25	1499.09	410.69	136.897	8.5
9	2146.4	1876.96	1653.78	2144.19	1686.99	1653.31	1679.07	1986.71	2237.22	1896.07	239.174	79.7246		1050.41	995	1033.82	1897.46	2095.73	1587.82	1819.86	1418.35	1576.96	1497.27	404.644	134.881	9
9.5	2143.35	1873.84	1663.54	2159.14	1697.42	1665.68	1707.42	2019.81	2252.97	1909.24	238.269	79.4229		1072.36	1008.8	1055.41	1903.63	2103.8	1596.05	1820.71	1424.81	1587.86	1508.16	399.086	133.029	9.5
10	2174.54	1902.33	1668.97	2182.4	1706.7	1672.01	1735.53	2047.15	2289.51	1931.02	247.389	82.463		1072.64	1013.24	1055.41	1907.07	2112.63	1600.6	1817.8	1422.36	1589.76	1510.17	400.394	133.465	10
10.5	2176.39	1912.59	1671.77	2178.53	1712.87	1680.29	1776.81	2060.78	2295.28	1940.59	242.887	80.9623		1092.83	1032.74	1073.81	1897.01	2097.5	1593.6	1802.59	1424.68	1592.05	1511.87	386.261	128.754	10.5
11	2150.7	1891.57	1669.04	2146.88	1702.38	1675.87	1754.57	2052.69	2230.4	1919.34	228.244	76.0813		1087.13	1027.23	1067.75	1929.94	2140.18	1625.54	1832.12	1445.01	1615.1	1530	404.618	134.873	11
11.5	2193.84	1933.67	1695.27	2185.68	1735.14	1735.14	1798.88	2109.67	2284.75	1963.56	232.169	77.3898		1097.53	1046.83	1075.01	1940.2	2154.83	1634.59	1833.96	1450.42	1624.6	1539.77	403.722	134.574	11.5
12	2174.24	1927.6	1692.53	2165.45	1735.54	1715.07	1793.93	2108.18	2226.9	1948.83	220.998	73.6659		1099.63	1036.12	1079.77	1925.39	2133.97	1622.59	1819.92	1453.1	1627.2	1533.08	396.998	132.333	12
				0.01	0,5	1	1,5	2	2,5	3	3,5	4	4.5	5	5.5	6	6.5	7	7.5	8	8.5	9	9.5	10	10.5	11	11.5	12
		Mean	0.5 Gy ICCM+PD98059	1610.41	1909.37	1921.96	1842.47	1831.52	1822.34	1808.7	1967.29	1861.77	1861.77	1850.24	2001.35	1857.63	1871.82	1882.58	2007.21	1900.2	1895.49	1896.07	1909.24	1931.02	1940.59	1919.34	1963.56	1948.83
			0 Gy ICCM+PD98059	1879.42	1976.72	1869.72	1814.01	1619.87	1559.99	1515.2	1398.46	1424.37	1424.56	1452.11	1447.52	1455.87	1460.35	1459.69	1481	1487.96	1499.09	1497.27	1508.16	1510.17	1511.87	1530	1539.77	1533.08
		SEM	0.5 Gy ICCM+PD98059	57.6933	50.5404	47.3271	48.9143	48.5202	51.6683	56.1676	51.0388	52.5742	52.5742	62.7216	64.4534	79.0834	79.8577	81.1677	79.8969	79.9983	83.1384	79.7246	79.4229	82.463	80.9623	76.0813	77.3898	73.6659
			0 Gy ICCM+PD98059	40.9501	49.1707	85.3466	79.7134	76.1011	84.4095	123.453	139.021	147.167	145.926	154.803	152.618	150.015	137.856	145.746	138.554	138.166	136.897	134.881	133.029	133.465	128.754	134.873	134.574	132.333

## Sheet: S1C
S1C File
	0.5 Gy ICCM+SP600125													0 Gy ICCM+SP600125
Time										AVG	SD	SEM											AVG	SD	SEM
0.01	7042.83	6618.49	7091.3	9999.89	6740.31	6851.65	6027.74	7445.73	6319.74	7126.41	1156.9	385.635		1835.67	1842.87	1819.97	1875.24	1875.24	1835.96	1835.96	1864.21	1871.98	1850.79	20.9338	6.97793
0,5	9120.46	8561.26	9384.15	10082.5	8689.64	8960.94	7738.12	9516.39	7838.64	8876.9	766.127	255.376		1846.05	1870.27	1819.24	1871.13	1871.13	1861.6	1861.6	1892.28	1894.11	1865.27	22.8311	7.61037
1	9417.25	8660.01	9346.16	10297.6	8925.35	9176.82	7878.58	9789.9	7900.3	9043.55	806.533	268.844		1882.95	1917.48	1872.22	1910.18	1910.18	1909.62	1909.62	1928.88	1930.62	1907.97	19.2353	6.41176
1,5	9716.09	8805.39	9669.46	7950.1	9182.22	9421.76	7931.11	10064.9	8116.93	8984.21	819.009	273.003		1729.64	1746.36	1717.87	1781.34	1781.34	1754.23	1754.23	1760.74	1771.93	1755.3	21.8059	7.26862
2	9807.45	8872.35	9946.78	10767.5	9143.79	9379.06	8189.13	10093.4	7980.11	9353.29	909.878	303.293		1912.23	1966.98	1890.23	1953.42	1953.42	1932.54	1932.54	1915.75	1907.21	1929.37	25.2332	8.41106
2,5	10071.2	9042.02	10121.2	11127.2	9277.28	9518.61	7872.77	10463.4	8012.66	9500.7	1084.42	361.474		1766.49	1823.5	1753.34	1814.55	1814.55	1777.62	1777.62	1774.16	1803.76	1789.51	24.9222	8.30741
3	10193.3	9133.53	10306.6	11251.6	9327.48	9575.37	7885.99	10545.6	8031.18	9583.41	1127.08	375.692		1814.57	1870.65	1803.2	1870.6	1870.6	1829.62	1829.62	1822.78	1858.98	1841.18	26.6289	8.87631
3,5	10334.4	9266.04	7994.75	11637.9	9427.88	9685.85	7951.39	10667.7	8101.83	9451.97	1290.49	430.165		1658.32	1703.24	1647.84	1704.38	1704.38	1675.15	1675.15	1691.19	1694.12	1683.75	20.8509	6.9503
4	7956.33	7247.57	10879.8	11513.9	7332.78	7486.72	6359.2	8604.54	6552	8214.76	1825.4	608.466		1786.31	1814.29	1783.04	1854.25	1854.25	1795.47	1795.47	1830.9	1837.85	1816.87	28.356	9.45199
4.5	10852.5	9682.08	11210.6	10479.3	9901.54	10167.9	8222.15	11395.2	8375.39	10031.8	1134.59	378.197		1700.31	1723.93	1696.46	1754.4	1754.4	1713.98	1713.98	1710.25	1749.95	1724.18	22.9972	7.66572
5	11159	9926.42	11466.9	10588.9	10129.5	10419.6	8359.79	11707.4	8515.33	10252.5	1187.22	395.739		1658.82	1686.14	1659.03	1700.76	1700.76	1676.69	1676.69	1695.2	1701.31	1683.93	17.1603	5.72011
5.5	11433.5	10097.3	11917.5	12175.5	10302.1	10617.2	8402.86	12039.1	8603.41	10621	1420.19	473.397		1606.44	1629.28	1603.05	1654.18	1654.18	1613.59	1613.59	1650.17	1641.1	1629.51	20.9693	6.98976
6	11829.9	10244	11692.4	12115.9	10715.8	11020.6	8768.58	12353.8	8947.2	10854.2	1318.19	439.397		1832.38	1862.05	1836.53	1907.85	1907.85	1846.99	1846.99	1886.21	1886.25	1868.12	29.6183	9.87278
6.5	11616.6	10310.1	11807.4	12339.9	10420.1	10748.9	8524.98	12001.6	8665.13	10715	1394.28	464.761		1583.5	1605.5	1587.39	1654.56	1654.56	1592.7	1592.7	1627.6	1627.91	1614.05	28.0326	9.34421
7	11725.3	10420.6	11943.8	12362.1	10479.3	10815.7	8499.32	12058	8682.21	10776.3	1423.34	474.445		1814.57	1835.64	1817.67	1891.9	1891.9	1819.68	1819.68	1866.1	1864.17	1846.81	32.0646	10.6882
7.5	11842.4	10681	12429.7	12480.7	10588.9	10943.4	8601.83	12116	8741.16	10936.1	1469.8	489.932		1814.57	1835.64	1817.67	1891.9	1891.9	1819.68	1819.68	1866.1	1864.17	1846.81	32.0646	10.6882
8	12260	10581	12286	12631.7	10900.3	11281.1	8706.2	12692.7	8918.11	11139.7	1518.78	506.26		1764.89	1786.82	1773.44	1835.02	1835.02	1770.66	1770.66	1815.95	1813.32	1796.2	28.6968	9.56559
8.5	12106.2	10776.6	12648.2	11415.2	10768.6	11128.3	8657.51	12391.9	8820.63	10968.1	1431.69	477.231		1764.89	1786.82	1773.44	1835.02	1835.02	1770.66	1770.66	1815.95	1813.32	1796.2	28.6968	9.56559
9	12410.6	10785.3	12735.9	12861.2	11023.8	11385.2	8808.05	12721.1	8986.29	11301.9	1567.79	522.597		1829.72	1848.55	1833.29	1895.86	1895.86	1833.66	1833.66	1885.67	1876.92	1859.24	28.8552	9.61838
9.5	12489.6	10809.7	12706.8	12960	11008.1	11418.9	8725.51	12855.3	8908.59	11320.3	1629.86	543.288		1886.15	1904.29	1886.02	1952.52	1952.52	1889.69	1889.69	1946.27	1935.79	1915.88	30.1799	10.06
10	12464.7	10998.3	13101.3	13103.2	11051.4	11448.8	8771.91	12719.9	8929.48	11398.8	1657.05	552.351		1637.31	1656.94	1645.06	1695.27	1695.27	1642.6	1642.6	1689.77	1679.39	1664.91	24.7132	8.23772
10.5	12782.2	11081.7	13249.9	13226.5	11239.6	11685.1	8864.21	13170.6	9006.96	11589.6	1726.46	575.486		1877.96	1898.31	1884.64	1946.66	1946.66	1884.05	1884.05	1934.71	1929.54	1909.62	29.2236	9.74121
11	12904.5	11115.1	13329.3	13335.7	11415.2	11842.4	8972.61	13215.4	9135	11696.1	1715.32	571.773		1701.9	1724.05	1711.6	1765.29	1765.29	1708.05	1708.05	1754.07	1747.24	1731.73	26.1431	8.71437
11.5	12966.1	11169	13358	13501.7	11434.8	11865.5	8943.79	13272.2	9125.86	11737.4	1755.7	585.232		1780.1	1800.86	1786.83	1838.84	1838.84	1788.03	1788.03	1838.2	1830.48	1810.02	25.8793	8.62644
12	12999.6	11283	13473.9	13599.3	11505.5	11951	8967.02	13266	9163.42	11801	1767.12	589.039		1705.16	1728.27	1712.95	1764.39	1764.39	1710.53	1710.53	1762.93	1755.46	1734.96	26.3289	8.77631
12.5	13132	11433	13820.4	13697.6	11620	12088.3	9058.68	13350.6	9249.85	11938.9	1801.25	600.416		1770.28	1790.46	1776.22	1829.99	1829.99	1774.79	1774.79	1827.83	1819.05	1799.27	26.7914	8.93047
13	13374.1	11443.7	13633	13817.9	11779.4	12331.7	9117.03	13626.9	9339.93	12051.5	1814.45	604.817		1761.6	1783.54	1772.22	1827.31	1827.31	1766.13	1766.13	1819.29	1812.64	1792.91	28.2454	9.41513
13.5	13324.1	11607.7	13946.9	13906.1	11829	12371.9	9201.67	13448.8	9371.1	12111.9	1810.6	603.534		1867.59	1888.56	1876.23	1932.06	1932.06	1872.48	1872.48	1930.94	1922.46	1899.43	29.1022	9.70072
14	13561.6	11699.5	14139.9	14008.5	12175.1	12717.1	9329.5	13812.2	9557.22	12333.4	1839.48	613.158		1679.44	1698.41	1687.01	1737.21	1737.21	1680.67	1680.67	1733.7	1731.31	1707.29	26.8045	8.93485
14.5	13694.6	11791.7	14259.2	14140.3	12286.3	12788.8	9346.81	13894.2	9616.38	12424.3	1870.6	623.532		1849.85	1873.98	1859.68	1914.82	1914.82	1852.91	1852.91	1913.65	1907.71	1882.26	29.8014	9.93382
15	13808.6	11902.3	14492.6	14235.3	12473.5	12937.5	9405.76	14049.6	9698.33	12555.9	1905.26	635.087		1802.27	1823.09	1810.34	1859.05	1859.05	1803.52	1803.52	1861.8	1855.99	1830.96	27.3218	9.10727
15.5	13965.4	11895.6	14285.7	14389	12528.3	12884.8	9451.61	13937.1	9717.65	12561.7	1886.91	628.971		1840.18	1866.27	1853.76	1907.63	1907.63	1842.82	1842.82	1902.21	1898.7	1873.56	30.0493	10.0164
16	13922.1	11977	14404.5	14437.8	12656	12937.2	9502.33	14008.3	9788.7	12626	1882.9	627.634		1861.84	1883.91	1869.81	1926.39	1926.39	1862.77	1862.77	1920.54	1919.09	1892.61	29.7629	9.92096
16.5	14026.4	12077.6	14569.7	14481	12807.3	13016.9	9565.27	14103.6	9880.9	12725.4	1892.9	630.965		1736.34	1758.39	1746.02	1800.67	1800.67	1738.22	1738.22	1792.5	1790.82	1766.87	28.7135	9.57118
17	14166.8	12162.5	14727.2	14669.2	12928.8	13056.4	9627.63	14198.8	9949.39	12831.9	1926.86	642.288		1796.52	1818.5	1801.91	1854.18	1854.18	1796.39	1796.39	1853.11	1848.7	1824.43	27.5578	9.18594
17.5	14283.7	12355.4	15147.1	14756.8	13154.6	13120.6	9745.86	14406.6	10148.5	13013.3	1952.43	650.812		1625.58	1646.39	1630.93	1676.09	1676.09	1625.83	1625.83	1675.95	1674.39	1650.79	24.4067	8.13556
18	14538.5	12357.1	15131	14838.3	13091.9	12968.9	9725.61	14395.3	10121	13018.6	1989.49	663.162		1784.94	1806.91	1787.73	1840.92	1840.92	1784.93	1784.93	1840.23	1836.84	1812.04	27.1556	9.05188
18.5	14564.3	12377.9	15095.4	14922	12879.1	12853.7	9745.22	14404.9	10130	12996.9	1992.45	664.148		1789.71	1812.82	1798.9	1849.52	1849.52	1790.97	1790.97	1849.06	1846.41	1819.76	28.249	9.41634
19	14581.2	12431.7	15078.6	14974.1	12883.6	12865.6	9816.14	14408.1	10197.1	13026.2	1969.84	656.615		1666.55	1686.64	1670.9	1718.69	1718.69	1665.08	1665.08	1720.2	1719.29	1692.35	26.3026	8.76755
19.5	14660.9	12490.3	15155	15181.1	12885.2	12875.6	9853.44	14432.7	10234.9	13085.5	1999.44	666.479		1635.07	1656.59	1643.34	1691.88	1691.88	1635.22	1635.22	1687.53	1688.65	1662.82	26.6426	8.88085
20	14732.1	12628	15444.1	15118.6	12990.5	12969.7	9935.7	14571.2	10352	13193.5	2004.22	668.074		1840.12	1863.05	1847	1902.13	1902.13	1840.55	1840.55	1900.12	1897	1870.29	29.3786	9.79288
20.5	14912.1	12672.3	15497	15284.6	13046.1	13026.3	9973.47	14568.7	10391.3	13263.5	2031.67	677.225		1685.64	1704.8	1690.03	1735.9	1735.9	1685.9	1685.9	1739.38	1736.48	1711.1	25.1891	8.39635
21	14985.1	12691.2	15413.4	15554.6	13062	13011.6	10015.6	14542.5	10425.5	13300.2	2046.14	682.048		1748.91	1769.11	1747.82	1799.99	1799.99	1748.51	1748.51	1802.27	1799.42	1773.84	26.0633	8.68778
21.5	15000.3	12855.6	15815.1	15604.6	13209.4	13146.6	10081.2	14690	10519.3	13435.8	2080.16	693.386		1800.9	1823.31	1805.71	1857.65	1857.65	1802.71	1802.71	1857.15	1853.89	1829.08	26.9264	8.97548
22	15216.1	12950.2	15740.4	15734.6	13329.4	13254.4	10220.2	14708.1	10673.8	13536.4	2047.61	682.537		1825.63	1843.68	1823.35	1875.03	1875.03	1826.36	1826.36	1874.1	1875.99	1849.5	24.922	8.30732
22.5	15292.1	12926.8	15826.1	15784.6	13278.8	13207.4	10132.6	14704.7	10587.5	13526.7	2108.68	702.894		1778.02	1797.64	1779.8	1837.39	1837.39	1780.88	1780.88	1833.07	1832.36	1806.38	27.8348	9.27828
23	15297.3	13048.9	15854.9	15744.6	13409.9	13312.1	10295.3	14772.4	10727.4	13607	2047.39	682.464		1829.2	1849.88	1825.94	1882.65	1882.65	1829.95	1829.95	1880.52	1881.54	1854.7	26.6346	8.87819
23,5	15406.5	13978.9	15864.9	15884.6	13479.9	13362.1	11325.3	14792.4	10927.4	13891.3	1830.38	610.125		1890.9	1853.31	1815.71	1897.65	1857.65	1882.71	1892.71	1877.15	1843.89	1868	33.2411	11.0804
24	15596.5	13998.9	15994.9	15978.6	13988.9	13961.1	11996.3	14995.4	11298.4	14201	3988.04	823		1890.9	1863.31	1825.71	1897.65	1887.65	1882.71	1992.71	1877.15	1853.89	1886	26.17	8.72334
		0.01	0,5	1	1,5	2	2,5	3	3,5	4	4.5	5	5.5	6	6.5	7	7.5	8	8.5	9	9.5	10	10.5	11	11.5	12	12.5	13	13.5	14	14.5	15	15.5	16	16.5	17	17.5	18	18.5	19	19.5	20	20.5	21	21.5	22	22.5	23	23,5
	0.5 Gy ICCM+SP600125	7126.41	8876.9	9043.55	8984.21	9353.29	9500.7	9583.41	9451.97	9414.76	10031.8	10252.5	10621	10854.2	10715	10776.3	10936.1	11139.7	10968.1	11301.9	11320.3	11398.8	11589.6	11696.1	11737.4	11801	11938.9	12051.5	12111.9	12333.4	12424.3	12555.9	12561.7	12626	12725.4	12831.9	13013.3	13018.6	12996.9	13026.2	13085.5	13193.5	13263.5	13300.2	13435.8	13536.4	13526.7	13607	13891.3
	0 Gy ICCM+ SP600125	1850.79	1865.27	1907.97	1755.3	1929.37	1789.51	1841.18	1683.75	1816.87	1724.18	1683.93	1629.51	1868.12	1614.05	1846.81	1846.81	1796.2	1796.2	1859.24	1915.88	1664.91	1909.62	1731.73	1810.02	1734.96	1799.27	1792.91	1899.43	1707.29	1882.26	1830.96	1873.56	1892.61	1766.87	1824.43	1650.79	1812.04	1819.76	1692.35	1662.82	1870.29	1711.1	1773.84	1829.08	1849.5	1806.38	1854.7	1868.33
SEM	0.5 Gy ICCM+SP	385.635	255.376	268.844	273.003	303.293	361.474	375.692	430.165	608.466	378.197	395.739	473.397	439.397	464.761	474.445	489.932	506.26	477.231	522.597	543.288	552.351	575.486	571.773	585.232	589.039	600.416	604.817	603.534	613.158	623.532	635.087	628.971	627.634	630.965	642.288	650.812	663.162	664.148	656.615	666.479	668.074	677.225	682.048	693.386	682.537	702.894	682.464	610.125
	0 Gy ICCM+SP	6.97793	7.61037	6.41176	7.26862	8.41106	8.30741	8.87631	6.9503	9.45199	7.66572	5.72011	6.98976	9.87278	9.34421	10.6882	10.6882	9.56559	9.56559	9.61838	10.06	8.23772	9.74121	8.71437	8.62644	8.77631	8.93047	9.41513	9.70072	8.93485	9.93382	9.10727	10.0164	9.92096	9.57118	9.18594	8.13556	9.05188	9.41634	8.76755	8.88085	9.79288	8.39635	8.68778	8.97548	8.30732	9.27828	8.87819	11.0804
[truncated: 1 more columns]
