# Supplementary material for: Reactive oxygen species and nitric oxide signaling in bystander cells
Source: PLoS One. 2018 Apr 5;13(4):e0195371. doi: 10.1371/journal.pone.0195371 (PMC5886541; doi:10.1371/journal.pone.0195371)
Supplement: S2 File — It contains the data of Fig 2. (XLSX) [file pone.0195371.s002.xlsx]

## Sheet: S2
S2: NO signaling using time lapse imaging
0.5 Gy ICCM								0 Gy ICCM
Time				AVG	SD	SEM		Time				AVG	SD	SEM
0.01	3758	3431	3075	3421.33	341.603	197.224		0.01	2488	2477	2448	2471	20.664	11.9304
0,5	3456	3252	3153	3287	154.502	89.202		0,5	3098	3108	2959	3055	83.2887	48.0867
1	3089	2788	2272	2716.33	413.188	238.554		1	1703	1705	1646	1684.67	33.5012	19.342
1,5	4387	4665	3966	4339.33	351.929	203.187		1,5	3083	3073	2935	3030.33	82.7124	47.754
2	4867	4706	4028	4533.67	445.258	257.07		2	3200	3179	3020	3133	98.4226	56.8243
2,5	4253	4367	3929	4183	227.236	131.195		2,5	3152	3126	2972	3083.33	97.2899	56.1704
3	4189	4228	3922	4113	166.556	96.1613		3	3373	3344	3173	3296.67	108.076	62.3975
3,5	4123	4094	3863	4026.67	142.479	82.2604		3,5	3424	3395	3218	3345.67	111.509	64.3799
4	3729	3724	3547	3666.67	103.665	59.8507		4	3492	3475	3286	3417.67	114.343	66.016
		0.01	0,5	1	1,5	2	2,5	3	3,5	4
	0 Gy ICCM	2471	3055	1684.67	3030.33	3133	3083.33	3296.67	3345.67	3417.67
	0.5 Gy ICCM	3421.33	3287	2716.33	4339.33	4533.67	4183	4113	4026.67	3666.67
SEM	0 Gy	11.9304	48.0867	19.342	47.754	56.8243	56.1704	62.3975	64.3799	66.016
	0.5 Gy	197.224	89.202	238.554	203.187	257.07	131.195	96.1613	82.2604	59.8507
