# Supplementary material for: Reactive oxygen species and nitric oxide signaling in bystander cells
Source: PLoS One. 2018 Apr 5;13(4):e0195371. doi: 10.1371/journal.pone.0195371 (PMC5886541; doi:10.1371/journal.pone.0195371)
Supplement: S3 File — The file contains the data sets for Fig 3A and 3B as S3A and S3B. (XLSX) [file pone.0195371.s003.xlsx]

## Sheet: S3A
S3A File
	1 min					30 min					1 hour
	0 Gy	0.005 Gy	0.05 Gy	0.5 Gy		0 Gy	0.005 Gy	0.05 Gy	0.5 Gy		0 Gy	0.005 Gy	0.05 Gy	0.5 Gy
	2568	2494	2686	2709		2518	2314	3119	2551		2113	2281	2224	2295
	2557	2273	2805	2902		2210	2350	2779	2642		2571	2442	3144	2505
	2670	2544	2955	2651		2472	2694	2596	3133		2246	2402	2794	2846
	2633	2975	2689	3237		2635	2932	2773	2938		2103	2547	2581	2961
	2406	2861	3386	2971		2450	2618	2937	2842		2591	2787	2442	2539
AVG	2566.8	2629.4	2904.2	2894		2457	2581.6	2840.8	2821.2		2324.8	2491.8	2637	2629.2
SD	101.226	285.362	290.893	232.871		155.473	255.923	196.846	232.602		240.697	190.506	351.222	270.345
SEM	45.2696	127.618	130.091	104.143		69.5298	114.452	88.032	104.023		107.643	85.1971	157.071	120.902
	1.5 hour					2 hour					2.5 hour
	2393	2442	2269	2475		2355	2393	2139	2116		1906	2067	1846	2437
	2353	2364	2342	2208		2229	2210	2334	2560		2184	2143	2286	2250
	2226	2012	2481	2312		2263	2185	2118	2410		2224	2298	2416	2172
	2309	2170	2288	2392		2238	2285	2305	2324		2259	2424	2368	2358
	2376	2134	2370	2274		2255	2312	2367	1922		2435	2143	2209	2242
	2331.4	2224.4	2350	2332.2		2268	2277	2252.6	2266.4		2262	2215	2225	2291.8
SD	59.7682	156.897	74.8732	92.9396		45.1309	74.4285	103.423	224.219		172.628	128.718	202.261	93.8561
SEM	26.7292	70.1664	33.4843	41.5638		20.1832	33.2854	46.252	100.274		77.2014	57.5646	90.454	41.9737
	4 hour					6 hours					12 hours
	0 Gy	0.005 Gy	0.05 Gy	0.5 Gy		0 Gy	0.005 Gy	0.05 Gy	0.5 Gy		0 Gy	0.005 Gy	0.05 Gy	0.5 Gy		0 Gy	0.005 Gy	0.05 Gy	0.5 Gy
	2213	2060	2099	2288		1917	1856	1902	1983		2022	2023	2020	2062		1922	1947	1982	1933
	2367	2434	2415	2275		2099	2144	2147	2156		2199	2308	2278	2227		2080	2165	2155	2173
	2260	2245	2413	2448		2280	2382	2187	2019		2217	2323	2147	2216		2126	2205	2174	2140
	2343	2248	2170	2145		2127	2010	2181	2039		2251	2271	2209	2182		2120	2137	2137	2130
	2232	2179	2260	2218		2105	2290	2122	2273		2180	2353	2294	2168		2060	2176	2138	2061
AVG	2283	2233.2	2271.4	2274.8		2105.6	2136.4	2107.8	2094		2173.8	2255.6	2189.6	2171		2061.6	2126	2117.2	2087.4
SD	68.3484	135.66	142.131	112.079		128.926	211.288	118.028	119.222		88.8015	133.337	111.433	65.521		82.7454	102.985	77.0694	95.4531
SEM	30.5663	60.6691	63.563	50.1232		57.6573	94.4911	52.7839	53.3179		39.7132	59.6302	49.8343	29.3019		37.0049	46.0565	34.4665	42.6879
		0.08	0.5	1	1.5	2	2.5	4	6	12	24			1 min	0.5 hr	1 hr	1.5 hr	2 hr	2.5 hr	4 hr	6 hr	12 hr	24 hr
AVG	0 Gy ICCM	2566.8	2457	2324.8	2331.4	2268	2262	2283	2105.6	2173.8	2061.6	SEM	0 Gy	45.2696	69.5298	107.643	26.7292	20.1832	77.2014	30.5663	57.6573	39.7132	37.0049
	0.005 Gy ICCM	2629.4	2581.6	2491.8	2378.4	2277	2215	2233.2	2136.4	2255.6	2126		0.005 Gy	127.618	74.6951	85.1971	70.1664	33.2854	57.5646	60.6691	94.4911	59.6302	46.0565
	0.05 Gy ICCM	2904.2	2840.8	2637	2350	2252.6	2225	2271.4	2107.8	2189.6	2117.2		0.05 Gy	146.02	60.6765	98.5464	33.4843	46.252	90.454	63.563	52.7839	49.8343	34.4665
	0.5 Gy ICCM	2894	2821.2	2629.2	2332.2	2266.4	2291.8	2274.8	2094	2171	2087.4		0.5 Gy	54.9163	72.1577	95.4423	41.5638	100.274	41.9737	50.1232	53.3179	29.3019	42.6879
Normalise		0.08	0.5	1	1.5	2	2.5	4	6	12	24			1 min	0.5 hr	1 hr	1.5 hr	2 hr	2.5 hr	4 hr	6 hr	12 hr	24 hr
	0 Gy ICCM	100	100	100	100	100	100	100	100	100	100		0 Gy	1.76366	2.82987	4.63021	1.14649	0.88991	3.41297	1.33887	2.73828	1.8269	1.79496
	0.005 Gy ICCM	102.439	105.071	107.183	102.016	100.397	97.9222	97.8187	101.463	103.763	103.124		0.005 Gy	4.85349	2.89337	3.4191	2.95015	1.46181	2.59885	2.71669	4.42291	2.64365	2.16634
	0.05 Gy ICCM	113.145	115.621	113.429	100.798	99.321	98.3643	99.4919	100.104	100.727	102.697		0.05 Gy	5.02788	2.1359	3.73707	1.42486	2.05327	4.06535	2.79841	2.50422	2.27596	1.62793
	0.5 Gy ICCM	110.063	114.823	113.094	100.034	99.9295	101.317	99.6408	99.4491	99.8712	101.251		0.5 Gy	1.89759	2.5577	3.63009	1.78217	4.42437	1.83147	2.20341	2.54622	1.34969	2.04503

## Sheet: S3B
S3B File
	1 min					30 min					1 hour
	0 Gy	0.005 Gy	0.05 Gy	0.5 Gy		0 Gy	0.005 Gy	0.05 Gy	0.5 Gy		0 Gy	0.005 Gy	0.05 Gy	0.5 Gy
	18541	22710	30626	31246		21089	29067	28662	27515		29743	27303	24600	28023
	25792	24429	34840	34875		26961	30294	24277	26962		31099	31194	25590	28435
	14897	20831	29547	21123		21663	24786	28680	25878		22025	26188	27022	25635
	20618	22567	29797	26320		32033	24884	29482	28553		22669	25145	30712	26149
	22594	20931	22390	26070		27790	24775	28781	29000		23349	28214	31741	27808
AVG	20488.4	22293.6	29440	27926.8		25907.2	26761.2	27976.4	27581.6		25777	27608.8	27933	27210
SD	4112.01	1483.57	4483.53	5282.42		4566.43	2700.36	2095.52	1249.61		4292	2313.14	3148.5	1237.49
SEM	1838.95	663.474	2005.09	2362.37		2042.17	1207.64	937.147	558.841		1919.44	1034.47	1408.05	553.423
	1.5 hour					2 hour					2.5 hour
	0 Gy	0.005 Gy	0.05 Gy	0.5 Gy		0 Gy	0.005 Gy	0.05 Gy	0.5 Gy		0 Gy	0.005 Gy	0.05 Gy	0.5 Gy
	32032	26962	34917	30523		28823	35333	26121	30218		34135	29437	33929	33825
	28092	25965	28334	36304		33127	35103	32339	30805		35725	29682	34806	33611
	29648	28197	28590	33717		29039	29015	31383	32344		34788	37904	33163	35025
	26708	27965	33059	29038		31842	29158	30339	27471		31599	33552	34077	34611
	21931	26863	27112	24191		28039	24011	31339	29698		36725	38642	34452	33025
AVG	27682.2	27190.4	30402.4	30754.6		30174	30524	30304.2	30107.2		34594.4	33843.4	34085.4	34019.4
SD	3774.2	904.739	3384.85	4627.44		2189.41	4760.67	2443.12	1776.19		1938.99	4368.45	618.266	799.161
SEM	1687.87	404.612	1513.75	2069.45		979.134	2129.04	1092.6	794.338		867.141	1953.63	276.497	357.396
	4 hours					6 hours					12 hours					24 hours
	0 Gy	0.005 Gy	0.05 Gy	0.5 Gy		0 Gy	0.005 Gy	0.05 Gy	0.5 Gy		0 Gy	0.005 Gy	0.05 Gy	0.5 Gy		0 Gy	0.005 Gy	0.05 Gy	0.5 Gy
	27228	27558	27045	26585		27469	26540	27568	26170		20072	21135	21127	21512		24674	26854	25844	26922
	29503	30460	28078	29021		26796	23196	28212	28974		21206	21700	22427	20672		28188	23157	28006	28107
	29149	29014	26729	28592		29894	29435	26805	27952		22307	21184	22533	21790		28911	26338	27833	27111
	27451	28977	27078	28870		27954	30213	26212	28057		21333	21030	22005	23284		24710	29771	26781	27037
	26047	21558	26729	22861		27688	29355	27805	29407		20494	21177	21167	22386		25677	27358	25726	24523
AVG	27875.6	27513.4	27131.8	27185.8		27960.2	27747.8	27320.4	28112		21082.4	21245.2	21851.8	21928.8		26432	26695.6	26838	26740
SD	1432.95	3483.72	554.576	2609.92		1163.01	2901.92	803.94	1247		858.028	261.579	673.172	977.002		1990.91	2375.47	1070.29	1326.91
SEM	640.836	1557.97	248.014	1167.19		520.113	1297.78	359.533	557.676		383.722	116.982	301.052	436.929		890.361	1062.34	478.648	593.412
AVG											SEM
	0.08	0.5	1	1.5	2	2.5	4	6	12	24			1 min	30 min	1 hour	1.5 hour	2 hour	2.5 hour	4 hour	6 hour	12 hour	24 hour
0 Gy ICCM	20488.4	25907.2	25777	27682.2	30174	34594.4	27875.6	27960.2	21082.4	26432		0 Gy	1838.95	2042.17	1919.44	1687.87	979.134	867.141	640.836	520.113	383.722	890.361
0.005 Gy ICCM	22293.6	26761.2	27608.8	27190.4	30524	34678.4	27513.4	27747.8	21245.2	26695.6		0.005 Gy	663.474	1207.64	1034.47	558.328	2129.04	1953.63	1557.97	1297.78	116.982	1062.34
0.05 Gy ICCM	29440	27976.4	27933	30402.4	30304.2	34085	27131.8	27320.4	21851.8	26838		0.05 Gy	2005.09	937.147	1683.51	1513.75	1092.6	276.497	248.014	359.533	301.052	478.648
0.5 Gy ICCM	27926.8	27581.6	27210	30754.6	30107.2	34019.4	27185.8	28112	21928.8	26740		0.5 Gy	2362.37	558.841	553.423	2069.45	794.338	357.396	1167.19	557.676	436.929	593.412
