# Supplementary material for: Reactive oxygen species and nitric oxide signaling in bystander cells
Source: PLoS One. 2018 Apr 5;13(4):e0195371. doi: 10.1371/journal.pone.0195371 (PMC5886541; doi:10.1371/journal.pone.0195371)
Supplement: S4 File — It contains the data sets of viability assay, caspase activation and cytotoxicity assay data sets. (XLSX) [file pone.0195371.s004.xlsx]

## Sheet: S4
S4 File
Viability assay													Cytotoxicity assay
Hours	0	0.005	0.05	0.5									0	0.005	0.05	0.5			0 Gy ICCM	0.005 Gy ICCM	0.05 Gy ICCM	0.5 Gy ICCM		Caspase activation
2	736	720	720	748		AVG		0 Gy ICCM	0.005 Gy ICCM	0.05 Gy ICCM	0.5 Gy ICCM		4322	4310	4005	4300		2	4021.5	4199	4005.5	4500					Gy
	562	610	540	740			2	649	665	630	744		3721	4088	4006	4700		4	3518	3625.25	3504.5	3369			Hours	0	0.005	0.05	0.5
AVG	649	665	630	744			4	579.5	590	567.5	566		4021.5	4199	4005.5	4500		6	4086	4045	4421	4472			2	681	633	644	690				0 Gy ICCM	0.005 Gy ICCM	0.05 Gy ICCM	0.5 Gy ICCM
SD	123.037	77.7817	127.279	5.65685			6	625.5	567	575	564		424.971	156.978	0.707107	282.843		8	4966.5	5546	5032.25	4976				686	690	623	655			2	683.5	661.5	633.5	672.5
SEM	55.0236	34.7851	56.921	2.52982			8	561.5	500	519.5	532		190.053	70.2026	0.316228	126.491		12	3708.75	4025.25	4437.5	3817.75			AVG	683.5	661.5	633.5	672.5			4	702.5	816.75	785.75	890.75
4	622	650	592	603			12	729	563	541	570		3178.5	3500	3300	3009		24	5607	5075.5	5993	5262.75			SD	3.53553	40.3051	14.8492	24.7487			6	786.25	887	884.5	1023
	537	530	543	529			24	546.5	405	417	407		3857.5	3750.5	3709	3729		48	10026.5	9470	9363.75	9198.5			SEM	1.58114	18.025	6.64078	11.068			8	912.75	1127	1134	1200.25
AVG	579.5	590	567.5	566			48	624.5	552.5	483.5	482		3518	3625.25	3504.5	3369									4	640	709.5	800	821.5			12	1566.25	1399.75	1549.5	1527.5
SD	60.1041	84.8528	34.6482	52.3259									480.126	177.13	289.207	509.117										765	924	771.5	960			24	2633.75	2588.5	2579.5	2244
SEM	26.8794	37.9473	15.4952	23.4009									214.719	79.2151	129.337	227.684									AVG	702.5	816.75	785.75	890.75			48	3638.25	2896.25	3575	2639.5
6	603	610	548	599									3855	4088	4809	3700									SD	88.3883	151.674	20.1525	97.9343
	648	524	602	529									4317	4002	4033	5244									SEM	39.5285	67.8309	9.01249	43.7975
AVG	625.5	567	575	564									4086	4045	4421	4472									6	728.5	799	870	956
SD	31.8198	60.8112	38.1838	49.4975				0	0.005	0.05	0.5		326.683	60.8112	548.715	1091.77			0	0.005	0.05	0.5				844	975	899	1090
SEM	14.2302	27.1956	17.0763	22.1359			2	55.0236	34.7851	56.921	2.52982		146.097	27.1956	245.393	488.256		2	190.053	70.2026	0.316228	126.491			AVG	786.25	887	884.5	1023
8	592	580	599	570			4	26.8794	37.9473	15.4952	23.4009		4035	5204	4953.5	4208		4	214.719	79.2151	129.337	227.684			SD	81.6708	124.451	20.5061	94.7523
	531	420	440	494			6	14.2302	27.1956	17.0763	22.1359		5898	5888	5111	5744		6	146.097	27.1956	245.393	488.256			SEM	36.5243	55.6561	9.17061	42.3745
AVG	561.5	500	519.5	532			8	19.2899	50.5964	50.2802	24.0333		4966.5	5546	5032.25	4976		8	589.132	216.3	49.8059	485.726			8	730	855	859	967				0	0.005	0.05	0.5
SD	43.1335	113.137	112.43	53.7401			12	20.2386	44.2719	18.9737	65.7754		1317.34	483.661	111.369	1086.12		12	291.088	441.612	515.767	63.7199				1095.5	1399	1409	1433.5			2	1.58114	18.025	6.64078	11.068
SEM	19.2899	50.5964	50.2802	24.0333			24	17.3925	28.4605	3.16228	4.42719		589.132	216.3	49.8059	485.726		24	231.162	427.224	635.618	172.502			AVG	912.75	1127	1134	1200.25			4	39.5285	67.8309	9.01249	43.7975
12	761	633	571	674			48	57.8697	71.1512	40.1609	46.1693		4169	4723.5	5253	3918.5		48	1425.24	1119.45	1673	986.947			SD	258.448	384.666	388.909	329.865			6	36.5243	55.6561	9.17061	42.3745
	697	493	511	466									3248.5	3327	3622	3717									SEM	115.581	172.028	173.925	147.52			8	115.581	172.028	173.925	147.52
AVG	729	563	541	570									3708.75	4025.25	4437.5	3817.75									12	1630	1459	1503.5	1583			12	40.319	37.473	29.093	35.1013
SD	45.2548	98.9949	42.4264	147.078									650.892	987.475	1153.29	142.482										1502.5	1340.5	1595.5	1472			24	131.393	38.896	114.158	92.3385
SEM	20.2386	44.2719	18.9737	65.7754									291.088	441.612	515.767	63.7199									AVG	1566.25	1399.75	1549.5	1527.5			48	498.533	215.193	426.907	221.043
24	574	450	412	414									5972.5	5751	6998	5535.5									SD	90.1561	83.7922	65.0538	78.4889
	519	360	422	400									5241.5	4400	4988	4990									SEM	40.319	37.473	29.093	35.1013
AVG	546.5	405	417	407									5607	5075.5	5993	5262.75									24	2841.5	2527	2760	2390
SD	38.8909	63.6396	7.07107	9.89949									516.895	955.301	1421.28	385.727										2426	2650	2399	2098
SEM	17.3925	28.4605	3.16228	4.42719									231.162	427.224	635.618	172.502									AVG	2633.75	2588.5	2579.5	2244
48	716	665	547	555									12280	11240	12009	10759									SD	293.803	86.9741	255.266	206.475
	533	440	420	409									7773	7700	6718.5	7638									SEM	131.393	38.896	114.158	92.3385
AVG	624.5	552.5	483.5	482									10026.5	9470	9363.75	9198.5									48	4426.5	3236.5	4250	2989
SD	129.401	159.099	89.8026	103.238									3186.93	2503.16	3740.95	2206.88										2850	2556	2900	2290
SEM	57.8697	71.1512	40.1609	46.1693									1425.24	1119.45	1673	986.947									AVG	3638.25	2896.25	3575	2639.5
																									SD	1114.75	481.186	954.594	494.268
																									SEM	498.533	215.193	426.907	221.043
